# Supplementary material for: Parents’ Perspectives on Adaptive Sports in Children with Profound Intellectual and Multiple Disabilities
Source: Children (Basel). 2021 Sep 16;8(9):815. doi: 10.3390/children8090815 (PMC8471413; doi:10.3390/children8090815)
Supplement: Supplementary file 1 [file children-08-00815-s001.zip]

Archive with 1 entries (1 files):
- children-1355382-supplementary.pdf
